# Supplementary material for: Predicting future biomass yield in Miscanthus using the carbohydrate metabolic profile as a biomarker
Source: Glob Change Biol Bioenergy. 2017 Jan 21;9(7):1264–78. doi: 10.1111/gcbb.12418 (PMC5488626; doi:10.1111/gcbb.12418)
Supplement: Supplementary file 6 — Table S6. NSC composition in the complete mapping family in 2014. [file GCBB-9-1264-s006.xlsx]

## Sheet: Sheet1
Additional Table 6: NSC composition in the complete mapping family in 2014
					mg g DW
Genotype	Species	growth rate (cm d-1)	Canopy height (cm)	2015 Yield (g DW plant)	Glc	Fru	Hexose	Suc	Total soluble	Starch	Total carb	Suc/Sta	Glc/Fru	Starch/Fru	Suc/Fru	Starch/Glc	Suc/Glc
Goliath	Sinensis	0.952381	170	1434.41	22.5063	8.82283	31.3291	30.9756	62.3047	33.2958	95.6005	0.930317	2.55091	3.77382	3.51085	1.4794	1.37631
Goliath	Sinensis	0.952381	165	1809.09	21.1127	9.8384	30.9511	31.2751	62.2262	39.3796	101.606	0.794195	2.14595	4.00264	3.17888	1.86521	1.48134
Goliath	Sinensis	0.714286	165	1910.4	18.0612	8.08931	26.1505	23.8004	49.9508	31.9112	81.862	0.745831	2.23272	3.94486	2.9422	1.76684	1.31776
Goliath	Sinensis	0.714286	170	2012.69	21.8088	9.63378	31.4426	22.5492	53.9918	23.5389	77.5307	0.957953	2.26378	2.44338	2.34064	1.07933	1.03395
Goliath	Sinensis	1.19048	180	2284.56	25.0486	11.0367	36.0853	31.6301	67.7154	30.7892	98.5046	1.02731	2.26958	2.78972	2.86591	1.22918	1.26275
Goliath	Sinensis	0.47619	165	2345.55	20.1325	8.05127	28.1837	24.8809	53.0646	32.1333	85.1979	0.774302	2.50053	3.99108	3.0903	1.59609	1.23586
Goliath	Sinensis	1.19048	175	2694.95	19.5623	8.19298	27.7553	25.5492	53.3044	29.1488	82.4533	0.876508	2.38769	3.55778	3.11842	1.49005	1.30604
Goliath	Sinensis	1.19048	180	2776.84	30.7765	11.5202	42.2966	37.4145	79.7111	36.2783	115.989	1.03132	2.67152	3.14911	3.24773	1.17877	1.21568
Goliath	Sinensis	0.952381	170	2847.32	22.9048	9.82322	32.728	23.9801	56.7082	24.4929	81.201	0.979064	2.3317	2.49337	2.44117	1.06933	1.04695
Goliath	Sinensis	0.714286	180	4738.02	30.0075	12.2769	42.2845	30.1024	72.3869	30.4107	102.798	0.989861	2.44422	2.47706	2.45194	1.01344	1.00316
Mx 1553#1	Hybrid	0.238095	125	1484.06	18.2531	9.72425	27.9774	36.7451	64.7225	30.8715	95.594	1.19026	1.87708	3.17469	3.77871	1.6913	2.01308
Mx 1553#1	Hybrid	0.47619	135	2039.82	16.3458	10.3167	26.6625	25.6945	52.357	30.9296	83.2866	0.830741	1.58439	2.99801	2.49057	1.89221	1.57194
Mx 1553#1	Hybrid	0.238095	135	2191.95	15.2016	10.1665	25.3681	26.8374	52.2055	38.3586	90.564	0.699646	1.49526	3.77303	2.63979	2.52333	1.76544
Mx 1553#10	Hybrid	0.47619	140	1887.06	25.6944	14.6092	40.3036	30.8018	71.1054	29.7127	100.818	1.03665	1.75879	2.03384	2.10838	1.15639	1.19877
Mx 1553#10	Hybrid	0.714286	145	2054.71	19.7434	11.7878	31.5312	23.3341	54.8653	23.8336	78.6989	0.979041	1.6749	2.02189	1.97952	1.20717	1.18187
Mx 1553#10	Hybrid	0.714286	145	2059.55	23.6187	12.5751	36.1938	35.0777	71.2715	25.3727	96.6442	1.3825	1.87822	2.0177	2.78946	1.07426	1.48516
Mx 1553#100	Hybrid	0.47619	130	585.705	13.7781	10.3629	24.1411	28.3783	52.5194	35.2876	87.807	0.804202	1.32956	3.40517	2.73845	2.56113	2.05966
Mx 1553#100	Hybrid	0.714286	130	685.149	14.6479	10.6027	25.2506	21.3386	46.5892	27.5978	74.187	0.773199	1.38152	2.6029	2.01256	1.88408	1.45677
Mx 1553#101	Hybrid	0.47619	145	1725.79	20.3912	13.3081	33.6993	26.4733	60.1726	30.7665	90.9392	0.860458	1.53223	2.31186	1.98926	1.50882	1.29827
Mx 1553#101	Hybrid	0.714286	160	2348.56	18.7051	12.0277	30.7328	20.3278	51.0606	26.789	77.8496	0.75881	1.55516	2.22727	1.69008	1.43218	1.08675
Mx 1553#101	Hybrid	0.47619	155	2597.58	15.8651	11.2509	27.116	21.5055	48.6215	35.6147	84.2362	0.603836	1.41012	3.16551	1.91145	2.24484	1.35552
Mx 1553#102	Hybrid	0.47619	125	1189.25	26.67	12.9975	39.6675	27.1482	66.8157	34.7503	101.566	0.781238	2.05194	2.67362	2.08873	1.30297	1.01793
Mx 1553#102	Hybrid	0.714286	140	1240.75	29.487	14.1038	43.5908	30.2835	73.8744	24.5211	98.3954	1.235	2.09071	1.73861	2.14719	0.831588	1.02701
Mx 1553#102	Hybrid	0.238095	145	1304.45	20.0783	10.6807	30.759	25.6314	56.3904	28.3567	84.747	0.903892	1.87987	2.65494	2.39978	1.4123	1.27657
Mx 1553#103	Hybrid	0.952381	160	2055.23	22.6017	14.5365	37.1383	32.507	69.6452	42.1172	111.762	0.771822	1.55482	2.89733	2.23622	1.86345	1.43825
Mx 1553#103	Hybrid	0.952381	160	2468.15	22.8718	14.1884	37.0602	28.1731	65.2333	54.4982	119.732	0.516955	1.612	3.84104	1.98564	2.38277	1.23179
Mx 1553#104	Hybrid	0.47619	165	2319.53	12.1952	9.47194	21.6672	25.0312	46.6983	36.6724	83.3707	0.682562	1.28751	3.87168	2.64267	3.00711	2.05254
Mx 1553#104	Hybrid	0.714286	165	2342.32	12.7288	6.88036	19.6091	36.1313	55.7404	21.5654	77.3058	1.67543	1.85001	3.13434	5.25136	1.69423	2.83855
Mx 1553#104	Hybrid	0.47619	175	2357.18	11.867	7.83211	19.6991	28.641	48.3401	19.2664	67.6065	1.48658	1.51517	2.45992	3.65687	1.62353	2.41351
Mx 1553#105	Hybrid	0.238095	160	1523.06	18.399	11.0817	29.4807	32.7017	62.1824	44.4283	106.611	0.736055	1.6603	4.00915	2.95096	2.41471	1.77736
Mx 1553#105	Hybrid	0.952381	175	1618.76	20.541	12.2629	32.8038	30.5508	63.3547	37.8024	101.157	0.808171	1.67506	3.08268	2.49133	1.84034	1.48731
Mx 1553#105	Hybrid	0.47619	170	2155.98	15.4004	11.2747	26.6752	23.9073	50.5825	39.3732	89.9557	0.607197	1.36592	3.49216	2.12043	2.55663	1.55238
Mx 1553#108	Hybrid	0.238095	125	1327.15	24.2324	10.8971	35.1295	28.9928	64.1223	33.8666	97.9889	0.856089	2.22375	3.10785	2.6606	1.39758	1.19645
Mx 1553#108	Hybrid	0.47619	135	1407.67	21.2118	11.4976	32.7094	24.5591	57.2685	20.9265	78.195	1.17359	1.8449	1.82008	2.13603	0.986546	1.1578
Mx 1553#108	Hybrid	0.238095	160	1954.76	26.3643	13.3875	39.7518	27.3812	67.133	27.0414	94.1744	1.01257	1.96932	2.01989	2.04528	1.02568	1.03857
Mx 1553#109	Hybrid	0.714286	135	1134.82	19.743	11.5858	31.3289	32.4202	63.7491	49.4553	113.204	0.655547	1.70407	4.2686	2.79826	2.50495	1.64211
Mx 1553#109	Hybrid	0.714286	150	2022.4	18.5449	9.59294	28.1378	24.4222	52.5601	39.7488	92.3089	0.614415	1.93318	4.14355	2.54586	2.14338	1.31693
Mx 1553#109	Hybrid	0.714286	150	2229.71	13.9376	10.9758	24.9134	29.3896	54.303	31.9024	86.2053	0.921235	1.26985	2.90661	2.67767	2.28894	2.10865
Mx 1553#11	Hybrid	0.47619	135	1400.95	21.094	12.0963	33.1903	28.3013	61.4916	33.1401	94.6317	0.853991	1.74383	2.73968	2.33966	1.57107	1.34168
Mx 1553#11	Hybrid	0.238095	140	1582.13	28.3006	16.7442	45.0449	36.9554	82.0003	29.7555	111.756	1.24197	1.69017	1.77706	2.20706	1.05141	1.30582
Mx 1553#11	Hybrid	0.714286	145	1877.01	21.1182	11.6698	32.788	27.1823	59.9703	23.6904	83.6606	1.1474	1.80964	2.03006	2.32929	1.1218	1.28715
Mx 1553#11	Hybrid	0.47619	150	1888.92	17.0879	10.3659	27.4538	29.0807	56.5345	33.3909	89.9254	0.870918	1.64847	3.22123	2.80542	1.95407	1.70183
Mx 1553#11	Hybrid	0.47619	140	2012.31	22.9599	6.50129	29.4612	28.6409	58.1021	19.676	77.7782	1.45562	3.5316	3.02648	4.40542	0.856973	1.24743
Mx 1553#110	Hybrid	0.47619	140	1591.69	20.4071	11.7845	32.1916	35.1708	67.3623	40.9401	108.302	0.859078	1.7317	3.47408	2.9845	2.00617	1.72345
Mx 1553#110	Hybrid	0.714286	130	1986.7	20.8922	11.9348	32.827	30.3497	63.1767	36.5863	99.763	0.829538	1.75052	3.06551	2.54296	1.75119	1.45268
Mx 1553#110	Hybrid	0.47619	145	2293.96	35.6493	19.0707	54.7199	47.8742	102.594	38.0318	140.626	1.25879	1.86933	1.99426	2.51036	1.06683	1.34292
Mx 1553#112	Hybrid	0.47619	80	338.835	22.3344	12.0703	34.4047	38.0419	72.4466	92.0784	164.525	0.413147	1.85037	7.62853	3.15171	4.12271	1.70329
Mx 1553#112	Hybrid	1.19048	85	407.125	15.1505	7.35113	22.5016	33.1191	55.6207	66.5225	122.143	0.497863	2.06098	9.04929	4.50531	4.39078	2.18601
Mx 1553#112	Hybrid	0.952381	90	542.112	17.6462	8.78108	26.4273	29.9606	56.3878	90.774	147.162	0.330057	2.00957	10.3375	3.41195	5.14411	1.69785
Mx 1553#113	Hybrid	0.47619	135	1607.56	24.5712	11.9551	36.5263	36.6892	73.2155	50.5717	123.787	0.72549	2.05528	4.23012	3.06891	2.05817	1.49318
Mx 1553#113	Hybrid	0.952381	145	1868.82	24.1409	12.9583	37.0992	25.7846	62.8838	30.6631	93.5469	0.840902	1.86296	2.36628	1.98981	1.27017	1.06809
Mx 1553#114	Hybrid	0.238095	25	16	6.21597	3.66513	9.8811	19.204	29.0851	120.017	149.102	0.160011	1.69597	32.7456	5.23965	19.3078	3.08946
Mx 1553#114	Hybrid	0	45	86.1874	16.6538	5.11434	21.7681	22.7571	44.5252	83.8754	128.401	0.27132	3.25629	16.4001	4.44966	5.03642	1.36648
Mx 1553#114	Hybrid	0	60	112.711	12.0501	4.51297	16.5631	22.9768	39.5398	96.1257	135.666	0.239028	2.6701	21.2999	5.09127	7.97717	1.90677
Mx 1553#115	Hybrid	0.714286	115	734.635	23.1731	14.0662	37.2393	36.749	73.9883	53.4063	127.395	0.688103	1.64744	3.79679	2.61258	2.30466	1.58585
Mx 1553#115	Hybrid	1.19048	125	743.068	22.378	12.3443	34.7223	27.0785	61.8008	23.8386	85.6394	1.13591	1.81282	1.93114	2.1936	1.06527	1.21005
Mx 1553#115	Hybrid	0.952381	140	1099.57	25.624	14.5246	40.1485	30.4843	70.6328	23.8724	94.5052	1.27697	1.76418	1.64359	2.09881	0.931644	1.18968
Mx 1553#116	Hybrid	0.47619	100	901.517	24.2199	8.041	32.2609	22.7247	54.9856	25.5238	80.5094	0.890334	3.01205	3.17421	2.82611	1.05384	0.938267
Mx 1553#116	Hybrid	0.238095	110	1077.02	20.7455	9.52946	30.275	20.9257	51.2007	30.6489	81.8496	0.682754	2.17699	3.21623	2.19589	1.47737	1.00868
Mx 1553#116	Hybrid	0.238095	115	1409.31	19.0986	8.07611	27.1747	19.6292	46.8039	33.6732	80.4772	0.582933	2.36483	4.16949	2.43053	1.76313	1.02778
Mx 1553#117	Hybrid	0.47619	125	1438.34	25.0726	12.8514	37.924	32.3466	70.2706	51.4995	121.77	0.628095	1.95096	4.0073	2.51697	2.05402	1.29012
Mx 1553#117	Hybrid	0.47619	140	1732.42	19.822	12.2593	32.0814	28.3674	60.4488	41.5941	102.043	0.682006	1.6169	3.39286	2.31395	2.09838	1.4311
Mx 1553#118	Hybrid	0.714286	85	423.353	23.5581	10.5515	34.1096	20.6023	54.7119	43.9713	98.6832	0.468541	2.23268	4.16731	1.95256	1.8665	0.874534
Mx 1553#118	Hybrid	0.47619	90	436.631	19.0223	9.99706	29.0193	22.9791	51.9984	65.2014	117.2	0.352432	1.90279	6.52206	2.29858	3.42763	1.20801
Mx 1553#119	Hybrid	0.952381	150	2038.24	18.3744	11.4378	29.8122	30.5592	60.3714	25.8638	86.2351	1.18154	1.60647	2.26126	2.67178	1.4076	1.66314
Mx 1553#119	Hybrid	1.19048	160	2413.83	17.762	10.8001	28.5622	21.4028	49.965	16.4063	66.3712	1.30455	1.64462	1.51908	1.98172	0.923671	1.20497
Mx 1553#119	Hybrid	0.952381	170	3005.47	20.1161	11.8381	31.9542	23.8475	55.8017	19.7856	75.5874	1.2053	1.69928	1.67136	2.01448	0.983571	1.18549
Mx 1553#12	Hybrid	0.238095	130	930.718	14.3812	7.85661	22.2378	30.4877	52.7255	80.7735	133.499	0.377447	1.83045	10.281	3.88052	5.61662	2.11998
Mx 1553#12	Hybrid	0.238095	145	1546.33	15.0271	9.13939	24.1665	24.4377	48.6041	70.0455	118.65	0.348883	1.64421	7.66413	2.67388	4.66129	1.62624
Mx 1553#12	Hybrid	0.238095	140	1643.12	10.0969	6.36409	16.461	24.9504	41.4114	109.638	151.049	0.227572	1.58654	17.2275	3.9205	10.8585	2.47109
Mx 1553#120	Hybrid	0.238095	80	483.739	15.4967	7.7802	23.2769	26.34	49.6169	66.1945	115.811	0.397919	1.99181	8.50806	3.38552	4.27153	1.69972
Mx 1553#120	Hybrid	0.47619	115	920.978	20.3009	10.77	31.0709	22.9753	54.0462	26.7732	80.8194	0.858146	1.88495	2.48591	2.13327	1.31882	1.13174
Mx 1553#120	Hybrid	0.47619	115	1035.37	24.0652	13.0739	37.1391	35.0635	72.2026	33.3011	105.504	1.05292	1.8407	2.54714	2.68194	1.38379	1.45702
Mx 1553#14	Hybrid	0.952381	135	1211.91	38.1607	14.1226	52.2833	28.4632	80.7465	22.1665	102.913	1.28406	2.7021	1.56957	2.01543	0.580873	0.745877
Mx 1553#14	Hybrid	1.19048	145	1810.65	30.0552	12.5405	42.5957	23.9623	66.558	31.3402	97.8982	0.764586	2.39664	2.49911	1.91079	1.04276	0.797277
Mx 1553#14	Hybrid	0.952381	165	2008	29.3252	11.221	40.5462	26.9239	67.4701	27.3651	94.8352	0.983878	2.61343	2.43875	2.39943	0.93316	0.918116
Mx 1553#15	Hybrid	0.714286	135	1758	25.1604	13.7572	38.9177	41.6557	80.5734	45.7571	126.33	0.910365	1.82889	3.32604	3.02791	1.81861	1.6556
Mx 1553#15	Hybrid	0.47619	150	2166.9	18.2076	10.8433	29.051	31.3523	60.4033	43.9199	104.323	0.713853	1.67915	4.0504	2.89139	2.41217	1.72193
Mx 1553#16	Hybrid	0	110	715.445	18.69	11.53	30.22	27.489	57.709	62.4032	120.112	0.440507	1.62099	5.41224	2.38413	3.33885	1.47079
Mx 1553#16	Hybrid	0.714286	125	800.832	24.6365	14.2801	38.9166	21.3219	60.2385	41.7424	101.981	0.510798	1.72522	2.9231	1.49312	1.69433	0.865461
Mx 1553#16	Hybrid	0.47619	125	1118.6	18.3105	11.0004	29.3109	19.0807	48.3916	46.7118	95.1033	0.408478	1.66454	4.24638	1.73455	2.55109	1.04206
Mx 1553#17	Hybrid	0.952381	145	982.237	21.6348	12.0839	33.7187	28.836	62.5547	62.8083	125.363	0.459111	1.79039	5.1977	2.38632	2.90311	1.33285
Mx 1553#17	Hybrid	0.47619	135	1253.49	21.8092	13.1233	34.9325	41.0788	76.0113	60.3457	136.357	0.680725	1.66186	4.59836	3.13021	2.76699	1.88356
Mx 1553#17	Hybrid	0.952381	150	1841.63	14.1028	7.98775	22.0906	29.0342	51.1248	55.5037	106.629	0.523104	1.76556	6.94861	3.63484	3.93565	2.05875
Mx 1553#18	Hybrid	0.238095	125	1543.74	18.6384	12.0703	30.7087	22.7338	53.4424	46.6554	100.098	0.48727	1.54416	3.86531	1.88345	2.50319	1.21973
Mx 1553#18	Hybrid	0	135	1872.8	15.8541	9.25741	25.1115	19.5113	44.6228	37.5862	82.209	0.519106	1.71259	4.06012	2.10764	2.37075	1.23067
Mx 1553#18	Hybrid	0	135	2122.87	16.3447	10.1637	26.5083	21.4315	47.9399	28.946	76.8859	0.740396	1.60815	2.84799	2.10864	1.77098	1.31123
Mx 1553#19	Hybrid	0.47619	110	894.881	24.491	9.91828	34.4092	30.3105	64.7197	48.2041	112.924	0.628794	2.46928	4.86013	3.05602	1.96824	1.23762
Mx 1553#19	Hybrid	0.47619	115	975.717	22.2846	8.70201	30.9866	23.1571	54.1437	46.2706	100.414	0.500471	2.56085	5.31723	2.66112	2.07635	1.03915
Mx 1553#19	Hybrid	0.238095	115	1245.85	20.9801	8.70892	29.689	20.8018	50.4909	49.4321	99.9229	0.420817	2.40904	5.67602	2.38857	2.35614	0.991504
Mx 1553#2	Hybrid	0.714286	120	887.894	16.8759	9.6512	26.5271	22.8895	49.4165	54.3826	103.799	0.420897	1.74858	5.63481	2.37167	3.22251	1.35634
Mx 1553#2	Hybrid	0.47619	120	964.313	16.564	8.25371	24.8177	29.6293	54.4469	41.0811	95.528	0.721238	2.00685	4.97729	3.58981	2.48015	1.78878
Mx 1553#2	Hybrid	0.714286	145	1427.73	14.9865	9.43032	24.4168	24.7868	49.2037	49.7254	98.9291	0.498474	1.58918	5.27293	2.62842	3.31801	1.65394
Mx 1553#20	Hybrid	0.47619	95	681.06	16.3716	7.67051	24.0421	22.4599	46.502	52.8335	99.3356	0.425107	2.13436	6.88787	2.92808	3.22714	1.37188
Mx 1553#22	Hybrid	0.47619	135	1519.65	20.8372	12.931	33.7682	30.7164	64.4846	38.9282	103.413	0.789053	1.61142	3.01045	2.3754	1.8682	1.47411
Mx 1553#22	Hybrid	0.714286	135	1703.62	24.7214	16.6824	41.4039	23.2265	64.6304	30.157	94.7874	0.770186	1.48188	1.80771	1.39227	1.21987	0.939529
Mx 1553#22	Hybrid	0.47619	145	2693.42	16.069	11.8299	27.8988	26.8443	54.7431	41.4566	96.1997	0.647527	1.35834	3.5044	2.26919	2.57992	1.67057
Mx 1553#23	Hybrid	0.714286	140	1256.74	18.7549	11.0927	29.8476	39.8215	69.6691	67.6806	137.35	0.588374	1.69075	6.10137	3.58989	3.60868	2.12325
Mx 1553#23	Hybrid	0.714286	155	1769.47	16.2678	10.3216	26.5894	27.6176	54.207	43.5778	97.7848	0.633752	1.5761	4.22201	2.67571	2.67877	1.69768
Mx 1553#23	Hybrid	0.238095	150	2097	16.7918	10.721	27.5128	31.2028	58.7156	46.3317	105.047	0.673465	1.56625	4.32158	2.91043	2.75918	1.85821
Mx 1553#24	Hybrid	1.19048	160	1354.93	16.8372	8.92654	25.7637	28.3835	54.1472	70.6127	124.76	0.40196	1.8862	7.91042	3.17967	4.19385	1.68576
Mx 1553#24	Hybrid	0.47619	135	1434.26	23.0884	14.5063	37.5947	45.6968	83.2915	85.7088	169	0.533163	1.59161	5.90837	3.15013	3.7122	1.97921
Mx 1553#24	Hybrid	0.47619	180	2486.73	24.3517	14.2399	38.5917	29.0958	67.6874	23.504	91.1914	1.23791	1.7101	1.65057	2.04326	0.965187	1.19481
Mx 1553#25	Hybrid	0.952381	150	969.351	23.7179	11.0277	34.7455	39.2859	74.0314	35.5243	109.556	1.10589	2.15076	3.22138	3.56249	1.49778	1.65638
Mx 1553#25	Hybrid	0.238095	115	1026.33	17.4998	6.88198	24.3818	27.5131	51.8949	74.0901	125.985	0.371347	2.54284	10.7658	3.99785	4.23377	1.5722
Mx 1553#25	Hybrid	0.714286	150	1411.04	22.2411	12.7486	34.9897	31.186	66.1757	32.1933	98.369	0.968712	1.74458	2.52523	2.44622	1.44747	1.40218
Mx 1553#26	Hybrid	1.19048	95	418.673	17.6148	8.47028	26.0851	26.0107	52.0958	74.0886	126.184	0.351075	2.0796	8.74689	3.07082	4.20604	1.47664
Mx 1553#26	Hybrid	0.714286	75	536.884	15.2631	7.3809	22.644	28.6293	51.2733	92.1813	143.455	0.310576	2.06792	12.4892	3.87883	6.03948	1.87572
Mx 1553#27	Hybrid	0.238095	110	691.208	10.5039	6.96567	17.4696	24.3272	41.7968	70.2406	112.037	0.346341	1.50796	10.0838	3.49244	6.68707	2.31601
Mx 1553#27	Hybrid	0.238095	115	800.929	18.7116	11.5936	30.3052	28.0173	58.3224	55.183	113.505	0.507715	1.61396	4.75978	2.41661	2.94913	1.49732
Mx 1553#27	Hybrid	0.47619	120	948.311	19.0726	11.2116	30.2842	29.0382	59.3223	75.4186	134.741	0.385027	1.70115	6.72684	2.59001	3.95429	1.52251
Mx 1553#28	Hybrid	0.714286	125	817.503	18.4533	8.81131	27.2646	30.2326	57.4972	46.4477	103.945	0.650895	2.09427	5.27137	3.43111	2.51705	1.63833
Mx 1553#28	Hybrid	0.952381	135	1228.05	18.4552	8.06919	26.5244	22.2976	48.8219	41.5117	90.3337	0.537139	2.28712	5.14447	2.7633	2.24932	1.2082
Mx 1553#3	Hybrid	0.47619	95	1083.84	18.7661	8.67755	27.4437	28.0608	55.5045	69.6637	125.168	0.402804	2.16261	8.02804	3.23373	3.71221	1.49529
Mx 1553#3	Hybrid	0.238095	115	1186.5	24.8931	10.3956	35.2887	34.8204	70.1092	60.9018	131.011	0.571748	2.39458	5.85841	3.34953	2.44653	1.3988
Mx 1553#3	Hybrid	0.238095	105	1220.59	20.078	9.47136	29.5494	22.9415	52.4908	52.8974	105.388	0.433697	2.11987	5.58499	2.42219	2.63459	1.14261
Mx 1553#32	Hybrid	0.47619	75	458.026	22.8382	7.50218	30.3404	32.7857	63.1261	43.2954	106.421	0.757256	3.04421	5.77105	4.37016	1.89575	1.43557
Mx 1553#32	Hybrid	0.952381	80	529.791	18.9845	7.85926	26.8437	23.3327	50.1764	46.7753	96.9517	0.498824	2.41555	5.95161	2.96881	2.46387	1.22904
Mx 1553#32	Hybrid	0.714286	95	961.97	24.7542	10.1785	34.9328	23.5884	58.5211	30.3429	88.8641	0.777392	2.43201	2.98107	2.31746	1.22577	0.952902
Mx 1553#34	Hybrid	0.238095	110	1653.51	24.4992	12.4919	36.9911	26.1038	63.095	46.0238	109.119	0.567181	1.9612	3.68428	2.08966	1.87858	1.0655
Mx 1553#34	Hybrid	0.47619	125	1662.61	16.0097	9.50942	25.5192	24.4517	49.9708	49.2064	99.1772	0.49692	1.68356	5.17449	2.57131	3.07353	1.5273
Mx 1553#34	Hybrid	0	120	2113.04	23.8879	13.2783	37.1662	24.145	61.3112	34.0542	95.3654	0.709017	1.79902	2.56465	1.81838	1.42558	1.01076
Mx 1553#35	Hybrid	0.47619	130	1740.97	29.0256	11.8311	40.8566	29.8881	70.7447	25.0398	95.7845	1.19362	2.45334	2.11644	2.52624	0.86268	1.02972
Mx 1553#35	Hybrid	0.238095	125	2283.59	24.0906	11.0758	35.1664	25.6926	60.859	26.4364	87.2954	0.971866	2.17508	2.38687	2.31972	1.09737	1.0665
Mx 1553#35	Hybrid	0.47619	135	2448.37	23.5067	10.4368	33.9435	22.8509	56.7944	12.5698	69.3641	1.81793	2.25229	1.20437	2.18946	0.534732	0.972103
Mx 1553#36	Hybrid	0.238095	150	2109.81	17.9579	11.7521	29.7101	22.5147	52.2248	27.272	79.4968	0.825563	1.52806	2.3206	1.9158	1.51866	1.25375
Mx 1553#36	Hybrid	0.714286	150	2478.44	24.9524	16.8356	41.788	31.5727	73.3606	29.4959	102.857	1.07041	1.48212	1.752	1.87535	1.18209	1.26532
Mx 1553#36	Hybrid	0.952381	155	3623.25	19.9242	13.5881	33.5122	26.4979	60.0102	28.7708	88.7809	0.921002	1.4663	2.11735	1.95009	1.44401	1.32994
Mx 1553#37	Hybrid	0.714286	130	1268.01	18.7246	10.1627	28.8874	29.3547	58.2421	36.534	94.776	0.80349	1.84248	3.59489	2.88846	1.95112	1.5677
Mx 1553#37	Hybrid	0.714286	130	1831.56	19.1039	10.2186	29.3225	29.3748	58.6973	28.6563	87.3536	1.02507	1.86953	2.80433	2.87465	1.50002	1.53763
Mx 1553#39	Hybrid	0.714286	140	1717.54	19.6104	12.8057	32.4161	31.7958	64.2119	49.8268	114.039	0.638126	1.53139	3.891	2.48295	2.54083	1.62137
Mx 1553#39	Hybrid	0.238095	150	2372.06	12.0384	8.77539	20.8138	29.442	50.2559	89.806	140.062	0.32784	1.37184	10.2338	3.35507	7.45995	2.44567
Mx 1553#39	Hybrid	1.19048	170	3162.03	20.9035	13.9511	34.8546	32.1802	67.0348	53.3708	120.406	0.602954	1.49835	3.82557	2.30664	2.55319	1.53946
Mx 1553#4	Hybrid	0.714286	125	1265.12	21.7064	11.7133	33.4197	20.7571	54.1767	25.5163	79.693	0.813482	1.85315	2.17841	1.7721	1.17552	0.956264
Mx 1553#4	Hybrid	0.714286	120	1392.34	22.9676	10.7035	33.6711	17.5389	51.21	19.6989	70.9089	0.890352	2.14579	1.84041	1.63861	0.857683	0.763639
Mx 1553#4	Hybrid	0.714286	130	1795.48	30.0683	13.2754	43.3436	27.1615	70.5051	18.3715	88.8765	1.47846	2.26497	1.38388	2.04601	0.610992	0.903327
Mx 1553#40	Hybrid	0.47619	115	722.381	23.8452	11.7532	35.5983	32.9975	68.5959	54.666	123.262	0.603621	2.02883	4.65117	2.80755	2.29254	1.38383
Mx 1553#40	Hybrid	0.47619	125	1105.66	24.6712	11.9199	36.5911	30.828	67.4191	32.846	100.265	0.938563	2.06974	2.75555	2.58626	1.33135	1.24956
Mx 1553#40	Hybrid	0.714286	130	1182.45	14.171	7.93615	22.1071	20.1153	42.2224	31.0468	73.2692	0.647902	1.78562	3.91207	2.53464	2.19088	1.41947
Mx 1553#41	Hybrid	0.47619	135	1688.28	20.2157	11.3134	31.5291	30.5955	62.1246	57.321	119.446	0.533757	1.78688	5.06664	2.70436	2.83547	1.51345
Mx 1553#41	Hybrid	0.238095	135	2024.11	16.9811	9.04292	26.024	27.8736	53.8977	47.1455	101.043	0.591225	1.87783	5.21353	3.08237	2.77635	1.64145
Mx 1553#41	Hybrid	0.714286	140	2197.43	15.6815	8.22502	23.9065	25.0007	48.9072	40.4757	89.3829	0.617671	1.90655	4.92104	3.03959	2.58112	1.59428
Mx 1553#42	Hybrid	0.47619	95	330.155	23.7871	11.6837	35.4708	34.0377	69.5085	75.6639	145.172	0.449853	2.03591	6.476	2.91325	3.18088	1.43093
Mx 1553#42	Hybrid	0.714286	120	652.986	22.8178	10.4337	33.2515	29.1828	62.4343	82.6963	145.131	0.352892	2.18693	7.92586	2.79697	3.6242	1.27895
Mx 1553#42	Hybrid	0.47619	130	735.063	15.7401	7.0005	22.7406	26.8985	49.6391	67.3203	116.959	0.39956	2.24843	9.6165	3.84237	4.27699	1.70891
Mx 1553#43	Hybrid	0.47619	145	1318.8	17.5389	11.5025	29.0414	42.227	71.2684	60.1485	131.417	0.702045	1.52479	5.22917	3.67111	3.42943	2.40762
Mx 1553#43	Hybrid	0.714286	160	1770.19	20.3207	12.8684	33.1891	43.8295	77.0185	77.101	154.12	0.568468	1.57911	5.99148	3.40597	3.79422	2.15689
Mx 1553#43	Hybrid	0.238095	165	1804.49	20.5388	12.2618	32.8006	40.2747	73.0753	59.8156	132.891	0.673315	1.67503	4.87822	3.28458	2.91232	1.96091
Mx 1553#44	Hybrid	0.714286	100	624.161	22.5225	8.59509	31.1176	26.3531	57.4707	24.4903	81.961	1.07606	2.62039	2.84934	3.06606	1.08737	1.17008
Mx 1553#44	Hybrid	0.952381	95	948.856	15.835	7.99765	23.8326	25.0131	48.8457	70.515	119.361	0.35472	1.97995	8.81697	3.12755	4.45313	1.57961
Mx 1553#44	Hybrid	0.47619	105	1412.87	25.0232	12.4291	37.4524	24.3758	61.8282	40.0661	101.894	0.60839	2.01327	3.22356	1.96118	1.60116	0.974129
Mx 1553#45	Hybrid	0.47619	115	758.593	20.6443	8.80757	29.4519	28.5002	57.9521	55.3998	113.352	0.514446	2.34393	6.29002	3.23588	2.68354	1.38054
Mx 1553#45	Hybrid	0.47619	120	984.668	21.6106	10.9481	32.5587	34.3622	66.9209	45.2137	112.135	0.759996	1.97392	4.12982	3.13865	2.0922	1.59006
Mx 1553#45	Hybrid	0.238095	130	1100.84	22.8451	9.62925	32.4743	28.6625	61.1368	42.542	103.679	0.673744	2.37247	4.418	2.9766	1.8622	1.25464
Mx 1553#46	Hybrid	0.47619	140	1615.6	20.9806	11.0943	32.075	34.1623	66.2372	34.6894	100.927	0.984804	1.89111	3.12677	3.07926	1.6534	1.62828
Mx 1553#46	Hybrid	0.47619	150	2110.17	21.7417	12.0534	33.7951	23.5567	57.3518	28.1517	85.5035	0.836777	1.80379	2.33559	1.95437	1.29483	1.08348
Mx 1553#46	Hybrid	0.714286	150	2317.8	24.5054	13.3007	37.8062	37.353	75.1592	40.0912	115.25	0.931702	1.84241	3.01421	2.80834	1.63601	1.52428
Mx 1553#47	Hybrid	0.238095	130	1504.12	18.6161	12.0547	30.6708	32.0432	62.7141	44.4283	107.142	0.721236	1.5443	3.68554	2.65814	2.38655	1.72127
Mx 1553#47	Hybrid	0.238095	145	1748.34	16.4833	10.5908	27.0741	30.4296	57.5037	48.3427	105.846	0.629456	1.55637	4.56459	2.87321	2.93284	1.84609
Mx 1553#47	Hybrid	0.47619	150	1933.28	22.9888	15.473	38.4618	31.8254	70.2872	37.4812	107.768	0.849104	1.48574	2.42236	2.05683	1.63041	1.38439
Mx 1553#48	Hybrid	0.47619	135	1133.93	12.0344	5.85875	17.8931	28.806	46.6991	49.7435	96.4426	0.579091	2.05409	8.49045	4.91675	4.13344	2.39364
Mx 1553#48	Hybrid	0.238095	120	1368.54	16.9321	8.49853	25.4307	37.1071	62.5377	90.6234	153.161	0.409465	1.99236	10.6634	4.36629	5.35215	2.19151
Mx 1553#48	Hybrid	0.952381	140	1803.34	15.605	8.56745	24.1724	24.405	48.5774	55.4036	103.981	0.440495	1.82143	6.46675	2.84857	3.55037	1.56392
Mx 1553#49	Hybrid	0.47619	155	1088.78	25.4142	16.1687	41.5829	27.5647	69.1476	25.4538	94.6013	1.08293	1.57181	1.57426	1.70482	1.00156	1.08462
Mx 1553#49	Hybrid	0.714286	155	1870.75	19.7192	13.0312	32.7504	23.736	56.4864	28.2862	84.7726	0.839137	1.51323	2.17065	1.82147	1.43445	1.2037
Mx 1553#49	Hybrid	0	145	2137.45	18.764	9.50734	28.2713	29.939	58.2103	36.9709	95.1813	0.809798	1.97363	3.88867	3.14904	1.97031	1.59556
Mx 1553#5	Hybrid	0.238095	40	60.6769	22.8821	8.82839	31.7105	20.6122	52.3227	84.5426	136.865	0.243808	2.59188	9.57622	2.33476	3.69471	0.900801
Mx 1553#5	Hybrid	0	45	73.6396	17.0127	7.67822	24.6909	18.2122	42.9031	71.7389	114.642	0.253868	2.21571	9.34316	2.37193	4.21678	1.07051
Mx 1553#5	Hybrid	0.238095	50	120.239	19.8809	8.85723	28.7381	22.4497	51.1879	51.5639	102.752	0.435377	2.2446	5.82167	2.53462	2.59364	1.12921
Mx 1553#50	Hybrid	0	110	1352.1	25.5826	13.2302	38.8128	28.7938	67.6066	31.7821	99.3888	0.905974	1.93365	2.40224	2.17636	1.24233	1.12552
Mx 1553#50	Hybrid	0	120	1741.03	16.8135	8.84026	25.6537	28.1293	53.7831	34.3344	88.1175	0.819276	1.90192	3.88386	3.18196	2.04208	1.67302
Mx 1553#50	Hybrid	0.238095	115	2573.95	8.75752	6.07267	14.8302	14.0457	28.8759	9.80068	38.6766	1.43313	1.44212	1.6139	2.31293	1.11912	1.60384
Mx 1553#51	Hybrid	0.47619	105	634.558	19.5731	8.66356	28.2367	36.7893	65.026	67.6259	132.652	0.544012	2.25925	7.80579	4.24644	3.45504	1.87958
Mx 1553#51	Hybrid	0.714286	110	670.179	30.5262	11.1711	41.6973	29.8695	71.5669	40.1094	111.676	0.744701	2.73261	3.59046	2.67382	1.31393	0.978488
Mx 1553#51	Hybrid	0.714286	115	729.127	24.06	10.6766	34.7366	28.5176	63.2543	42.0484	105.303	0.678209	2.25353	3.93837	2.67104	1.74765	1.18527
Mx 1553#53	Hybrid	0.714286	150	1943.66	20.1217	14.5506	34.6723	28.8831	63.5554	28.1585	91.7139	1.02573	1.38288	1.93521	1.98501	1.39941	1.43542
Mx 1553#53	Hybrid	0.47619	155	2155.84	21.1614	11.7811	32.9425	20.8789	53.8214	16.9063	70.7276	1.23498	1.79621	1.43503	1.77223	0.798921	0.986652
Mx 1553#53	Hybrid	0.714286	160	2427.14	26.031	14.6791	40.71	25.205	65.915	25.0305	90.9455	1.00697	1.77334	1.70518	1.71707	0.961565	0.968269
Mx 1553#55	Hybrid	0.714286	155	1369.02	17.6913	10.8634	28.5547	42.4176	70.9724	60.1074	131.08	0.705697	1.62853	5.53301	3.90463	3.39756	2.39765
Mx 1553#55	Hybrid	0.47619	155	1579.57	15.3845	9.44852	24.833	30.9573	55.7903	21.6881	77.4784	1.42739	1.62824	2.2954	3.27642	1.40974	2.01225
Mx 1553#55	Hybrid	0.47619	155	1715.6	15.3328	8.94526	24.2781	31.0692	55.3473	50.3543	105.702	0.617012	1.71408	5.62916	3.47326	3.28408	2.02632
Mx 1553#56	Hybrid	0.714286	155	892.406	22.7312	10.7903	33.5215	33.797	67.3185	22.1041	89.4226	1.529	2.10664	2.04852	3.13218	0.972409	1.48681
Mx 1553#56	Hybrid	1.19048	165	1308.18	29.3061	15.6805	44.9867	36.6337	81.6204	22.8765	104.497	1.60137	1.86895	1.45891	2.33626	0.780605	1.25004
Mx 1553#56	Hybrid	0.47619	160	1421.1	24.613	14.6987	39.3117	30.9616	70.2733	25.6393	95.9126	1.20758	1.67451	1.74433	2.10642	1.0417	1.25793
Mx 1553#57	Hybrid	0.238095	125	1096.04	11.7216	6.74002	18.4616	30.7046	49.1662	56.2348	105.401	0.546007	1.7391	8.34342	4.55557	4.79755	2.6195
Mx 1553#57	Hybrid	0.952381	140	1387.91	12.2886	7.91221	20.2008	22.5046	42.7054	52.329	95.0344	0.43006	1.55312	6.6137	2.84429	4.25834	1.83134
Mx 1553#57	Hybrid	0.952381	145	1571.5	19.9027	10.4839	30.3866	29.7049	60.0915	70.5906	130.682	0.420805	1.89841	6.73324	2.83338	3.54678	1.4925
Mx 1553#59	Hybrid	0.47619	135	1605.21	20.4864	13.7042	34.1906	33.301	67.4916	29.5469	97.0385	1.12705	1.4949	2.15604	2.42998	1.44227	1.62552
Mx 1553#59	Hybrid	0.47619	145	2264.02	18.1471	11.5903	29.7374	24.9627	54.7001	30.6455	85.3456	0.814565	1.56572	2.64407	2.15377	1.68873	1.37558
Mx 1553#6	Hybrid	0.47619	115	1039.27	23.6663	12.805	36.4713	27.9572	64.4285	35.8554	100.284	0.77972	1.84821	2.80012	2.18331	1.51504	1.18131
Mx 1553#6	Hybrid	0.714286	125	1188.46	21.0953	11.2021	32.2974	21.7252	54.0226	32.6679	86.6905	0.66503	1.88316	2.91623	1.93938	1.54859	1.02986
Mx 1553#6	Hybrid	0.238095	125	1205.13	21.8131	13.0042	34.8173	18.5979	53.4151	31.0564	84.4715	0.598842	1.67739	2.38819	1.43015	1.42375	0.8526
Mx 1553#60	Hybrid	0.47619	120	991.197	21.6762	10.6968	32.373	31.5684	63.9414	38.3832	102.325	0.822454	2.02642	3.58829	2.9512	1.77076	1.45636
Mx 1553#60	Hybrid	0.238095	120	1041.31	22.0604	10.965	33.0253	22.1942	55.2195	37.2633	92.4828	0.595604	2.0119	3.3984	2.0241	1.68915	1.00606
Mx 1553#60	Hybrid	0.238095	110	1233.48	18.0857	9.37998	27.4657	20.462	47.9277	32.5897	80.5174	0.627867	1.92812	3.47439	2.18145	1.80196	1.13139
Mx 1553#61	Hybrid	1.19048	125	700.099	23.9964	13.4982	37.4945	24.145	61.6395	44.1781	105.818	0.546538	1.77775	3.27289	1.78876	1.84103	1.00619
Mx 1553#61	Hybrid	0.238095	110	952.19	15.8722	10.0054	25.8776	33.4587	59.3364	91.9965	151.333	0.363696	1.58637	9.19469	3.34407	5.79607	2.10801
Mx 1553#61	Hybrid	0.47619	115	1155.14	13.6756	8.69994	22.3755	24.7002	47.0757	94.3498	141.425	0.261793	1.57192	10.8449	2.83912	6.89914	1.80615
Mx 1553#63	Hybrid	0.47619	130	1303.46	21.7492	13.4909	35.24	36.8822	72.1222	40.5817	112.704	0.908838	1.61214	3.00809	2.73386	1.86589	1.6958
Mx 1553#63	Hybrid	-0.47619	120	1754.45	19.3474	12.3733	31.7207	24.6328	56.3535	39.1644	95.5179	0.628958	1.56363	3.16523	1.9908	2.02428	1.27319
Mx 1553#63	Hybrid	0.47619	130	1813.18	15.1678	9.07986	24.2477	25.9855	50.2332	85.8425	136.076	0.302711	1.67049	9.45416	2.86188	5.6595	1.7132
Mx 1553#66	Hybrid	0.238095	65	218.405	21.6791	7.53593	29.215	31.9524	61.1674	74.5113	135.679	0.428827	2.87676	9.88747	4.24001	3.43702	1.47388
Mx 1553#66	Hybrid	0.238095	80	306.023	18.2594	6.78836	25.0477	31.0098	56.0575	66.605	122.663	0.465577	2.6898	9.81165	4.56808	3.64772	1.6983
Mx 1553#67	Hybrid	0.47619	110	734.328	21.8199	10.744	32.5638	28.121	60.6848	58.5735	119.258	0.480097	2.0309	5.45176	2.61738	2.68441	1.28878
Mx 1553#67	Hybrid	0.238095	130	961.15	16.1668	10.5007	26.6676	21.6779	48.3455	31.7699	80.1154	0.682341	1.53959	3.02549	2.06442	1.96513	1.34089
Mx 1553#68	Hybrid	0.47619	120	799.99	26.04	12.6306	38.6706	33.8501	72.5207	50.315	122.836	0.672763	2.06166	3.98358	2.68001	1.93222	1.29993
Mx 1553#68	Hybrid	0.952381	120	828.639	21.4445	12.0595	33.5041	26.1752	59.6793	37.2683	96.9476	0.702346	1.77823	3.09036	2.1705	1.73789	1.2206
Mx 1553#68	Hybrid	0.238095	125	965.306	23.3828	11.8408	35.2236	27.9744	63.198	36.8391	100.037	0.759368	1.97477	3.1112	2.36254	1.57548	1.19636
Mx 1553#69	Hybrid	0.714286	145	2411.47	19.1459	12.3733	31.5192	30.4279	61.9471	36.5911	98.5382	0.831566	1.54735	2.95725	2.45915	1.91117	1.58927
Mx 1553#69	Hybrid	0.47619	140	2446.03	18.6331	11.3134	29.9466	33.7434	63.69	37.9341	101.624	0.889527	1.647	3.35302	2.9826	2.03584	1.81093
Mx 1553#69	Hybrid	0.47619	145	2668.9	15.7532	9.05947	24.8126	20.7571	45.5697	24.2334	69.8031	0.856549	1.73886	2.67492	2.2912	1.53832	1.31764
Mx 1553#7	Hybrid	0.714286	125	1386.11	21.1631	12.1364	33.2995	27.7576	61.0571	39.2066	100.264	0.707982	1.74377	3.2305	2.28713	1.85259	1.3116
Mx 1553#7	Hybrid	0.714286	150	1647.91	19.0187	14.0924	33.1111	23.7527	56.8639	21.6741	78.5379	1.09591	1.34958	1.538	1.6855	1.13962	1.24891
Mx 1553#7	Hybrid	0.714286	150	2078.13	24.2146	12.9031	37.1178	30.9763	68.0941	23.5721	91.6661	1.31411	1.87665	1.82685	2.40068	0.973464	1.27924
Mx 1553#70	Hybrid	0.238095	145	1155.62	17.7013	7.41029	25.1116	32.4589	57.5706	84.8306	142.401	0.382632	2.38875	11.4477	4.38025	4.79232	1.8337
Mx 1553#70	Hybrid	0.238095	135	1230.73	13.1532	7.28594	20.4391	29.0884	49.5275	70.1587	119.686	0.414608	1.80528	9.62933	3.9924	5.33397	2.21151
Mx 1553#70	Hybrid	0.47619	150	1767.35	13.682	5.84866	19.5306	26.607	46.1376	92.6204	138.758	0.287269	2.33934	15.8362	4.54925	6.76952	1.94468
Mx 1553#71	Hybrid	0.714286	115	479.725	20.9927	10.5888	31.5815	37.9715	69.553	78.403	147.956	0.484313	1.98255	7.40437	3.58603	3.73477	1.80879
Mx 1553#71	Hybrid	0.47619	120	1379.63	24.8662	14.0468	38.913	24.266	63.179	45.9721	109.151	0.527841	1.77025	3.27279	1.72752	1.84878	0.975862
Mx 1553#71	Hybrid	0.238095	125	1444.26	17.6078	9.23517	26.843	26.0346	52.8776	38.3652	91.2428	0.6786	1.9066	4.15425	2.81907	2.17887	1.47858
Mx 1553#72	Hybrid	0.47619	140	2323.12	22.5456	14.3367	36.8823	22.6195	59.5019	38.6032	98.105	0.58595	1.57258	2.69261	1.57773	1.71223	1.00328
Mx 1553#72	Hybrid	-0.238095	140	2678.61	15.9228	8.41439	24.3372	16.1411	40.4783	19.0524	59.5308	0.847195	1.89233	2.26427	1.91828	1.19655	1.01371
Mx 1553#72	Hybrid	0.952381	150	3150.68	21.8415	13.4602	35.3016	17.6969	52.9985	22.7365	75.735	0.778346	1.62267	1.68917	1.31476	1.04098	0.810241
Mx 1553#73	Hybrid	0.714286	140	1246.64	20.1123	9.72659	29.8389	32.2453	62.0841	31.8911	93.9752	1.01111	2.06776	3.27876	3.31517	1.58565	1.60326
Mx 1553#73	Hybrid	0.952381	135	1636.75	20.2564	9.89551	30.1519	16.9015	47.0534	16.0018	63.0552	1.05622	2.04703	1.61708	1.708	0.789964	0.83438
Mx 1553#73	Hybrid	0.952381	125	1652.35	21.2334	10.7077	31.9411	24.0986	56.0397	34.1192	90.1589	0.706306	1.98301	3.18642	2.25058	1.60686	1.13494
Mx 1553#74	Hybrid	1.19048	140	1071.41	27.5079	14.8362	42.344	37.7784	80.1224	38.7115	118.834	0.975896	1.85411	2.60926	2.54637	1.40729	1.37337
Mx 1553#74	Hybrid	0.714286	150	1488.86	17.475	9.81994	27.2949	27.8403	55.1353	69.7836	124.919	0.398953	1.77954	7.10631	2.83508	3.99334	1.59315
Mx 1553#74	Hybrid	0.714286	150	1837.63	16.6143	9.82458	26.4389	35.0373	61.4762	91.5558	153.032	0.382688	1.69109	9.31906	3.56629	5.51067	2.10887
Mx 1553#75	Hybrid	0	95	863.579	20.3293	9.67431	30.0036	33.3688	63.3724	58.1685	121.541	0.573657	2.10137	6.01268	3.44922	2.86131	1.64141
Mx 1553#75	Hybrid	0.47619	105	962.386	24.1255	10.8339	34.9594	21.1462	56.1056	34.7165	90.8221	0.60911	2.22685	3.20442	1.95185	1.439	0.876506
Mx 1553#75	Hybrid	0.952381	110	963.02	19.5792	8.23235	27.8116	27.0245	54.8361	45.1337	99.9698	0.598767	2.37832	5.48247	3.28272	2.30518	1.38027
Mx 1553#76	Hybrid	1.19048		461.302	22.3655	12.0891	34.4545	25.4762	59.9308	78.7659	138.697	0.323443	1.85005	6.51546	2.10738	3.52176	1.13909
Mx 1553#76	Hybrid	0.238095	145	634.069	23.4554	11.9608	35.4162	24.8802	60.2963	51.2333	111.53	0.485624	1.96102	4.28344	2.08014	2.18429	1.06074
Mx 1553#76	Hybrid	0.714286	140	852.602	14.8214	7.898	22.7194	22.1513	44.8708	68.0165	112.887	0.325675	1.87661	8.61187	2.80467	4.58906	1.49455
Mx 1553#77	Hybrid	0.952381	155	1702.32	21.6554	12.271	33.9264	24.3616	58.2881	14.2281	72.5161	1.71223	1.76477	1.15949	1.98531	0.65702	1.12497
Mx 1553#77	Hybrid	0.47619	160	2281.58	18.4127	10.9426	29.3553	20.0212	49.3765	13.955	63.3315	1.4347	1.68266	1.2753	1.82966	0.757903	1.08736
Mx 1553#77	Hybrid	0.714286	165	3083.94	20.812	13.116	33.928	23.7064	57.6344	13.1511	70.7855	1.80261	1.58676	1.00267	1.80744	0.6319	1.13907
Mx 1553#78	Hybrid	0.238095	50	86.6776	17.6541	5.97756	23.6316	21.2206	44.8522	116.507	161.359	0.18214	2.95339	19.4907	3.55003	6.59943	1.20202
Mx 1553#79	Hybrid	0.714286	140	903.506	1.74047	2.77361	4.51408	30.0125	34.5266	43.0615	77.5881	0.69697	0.627511	15.5254	10.8207	24.7413	17.2439
Mx 1553#79	Hybrid	0.714286	145	1513.65	17.8986	9.4656	27.3642	25.8834	53.2477	28.63	81.8777	0.904067	1.89092	3.02464	2.73447	1.59956	1.44611
Mx 1553#79	Hybrid	0.714286	145	1671.75	22.9529	12.0681	35.0211	28.3276	63.3487	33.5662	96.9149	0.843932	1.90194	2.78139	2.3473	1.46239	1.23416
Mx 1553#8	Hybrid	0.714286	140	1653.97	23.1674	10.8581	34.0255	32.4704	66.4959	19.9561	86.4519	1.62709	2.13366	1.8379	2.99044	0.861385	1.40155
Mx 1553#8	Hybrid	0	145	1828.81	15.581	9.2871	24.8681	28.233	53.101	32.9525	86.0535	0.856777	1.6777	3.5482	3.04002	2.11492	1.81202
Mx 1553#8	Hybrid	1.19048	150	2521.94	20.844	9.81874	30.6627	21.5759	52.2386	16.9406	69.1792	1.27362	2.12288	1.72533	2.19742	0.812733	1.03511
Mx 1553#80	Hybrid	0.47619	145	1725.18	21.1545	12.5499	33.7044	26.1117	59.8162	24.2636	84.0798	1.07617	1.68564	1.93337	2.08064	1.14697	1.23433
Mx 1553#80	Hybrid	0.47619	135	2239.54	17.096	9.46049	26.5564	34.5926	61.1491	29.9341	91.0832	1.15563	1.80709	3.16411	3.65654	1.75095	2.02344
Mx 1553#80	Hybrid	0.47619	130	2501.99	17.9994	12.6756	30.675	24.216	54.8909	23.6364	78.5274	1.02452	1.42	1.86472	1.91044	1.31318	1.34538
Mx 1553#81	Hybrid	0.952381	115	647.153	20.9336	10.7874	31.7209	30.3833	62.1043	24.1958	86.3001	1.25573	1.94056	2.24297	2.81656	1.15584	1.45142
Mx 1553#81	Hybrid	0.952381	120	1039.58	25.6748	11.7692	37.4441	25.4382	62.8823	21.6989	84.5812	1.17233	2.18152	1.84369	2.16141	0.845143	0.990785
Mx 1553#81	Hybrid	0.714286	135	1084.17	25.6826	12.691	38.3736	32.2107	70.5843	31.2076	101.792	1.03214	2.02368	2.45903	2.53807	1.21513	1.25419
Mx 1553#82	Hybrid	0.47619	130	1845.34	17.1665	9.20597	26.3725	28.9956	55.3681	44.9055	100.274	0.645704	1.86471	4.87787	3.14966	2.61588	1.68908
Mx 1553#82	Hybrid	0	130	2472.85	21.7001	13.8849	35.585	26.5668	62.1518	47.5263	109.678	0.558991	1.56286	3.42288	1.91336	2.19014	1.22427
Mx 1553#82	Hybrid	0.952381	140	3283.2	21.9012	12.1034	34.0046	20.509	54.5136	18.9754	73.489	1.08082	1.8095	1.56777	1.69448	0.866409	0.936435
Mx 1553#84	Hybrid	0.714286	150	1260.52	25.331	10.2882	35.6191	35.2881	70.9072	31.0338	101.941	1.13708	2.46214	3.01646	3.42996	1.22513	1.39308
Mx 1553#84	Hybrid	0.714286	140	1286.84	21.4705	10.7774	32.2479	25.6905	57.9384	42.1457	100.084	0.609564	1.99218	3.91056	2.38374	1.96296	1.19655
Mx 1553#84	Hybrid	0.952381	135	1303.39	22.9922	12.5511	35.5433	25.6455	61.1887	37.4088	98.5975	0.685547	1.83189	2.98053	2.04329	1.62702	1.1154
Mx 1553#86	Hybrid	0.47619	120	860.481	18.0067	9.568	27.5747	30.5479	58.1226	54.3325	112.455	0.56224	1.88197	5.67857	3.19272	3.01735	1.69647
Mx 1553#86	Hybrid	0.47619	135	1226.66	11.6751	6.90594	18.581	22.1727	40.7537	78.1719	118.926	0.283641	1.69058	11.3195	3.21068	6.69564	1.89916
Mx 1553#86	Hybrid	0.47619	130	1388.26	16.5779	9.57489	26.1528	21.6875	47.8403	33.2244	81.0648	0.652758	1.73139	3.46995	2.26504	2.00414	1.30822
Mx 1553#87	Hybrid	0.714286	140	1021.48	18.4165	9.24908	27.6656	37.3971	65.0627	24.9986	90.0613	1.49596	1.99117	2.70283	4.04333	1.3574	2.03063
Mx 1553#87	Hybrid	0.714286	145	1122.23	14.7618	9.57297	24.3347	28.2586	52.5934	47.7375	100.331	0.591958	1.54203	4.9867	2.95192	3.23386	1.91431
Mx 1553#87	Hybrid	0.952381	145	1312.48	20.0236	10.362	30.3855	21.8497	52.2352	20.9272	73.1624	1.04408	1.93241	2.01961	2.10864	1.04513	1.0912
Mx 1553#88	Hybrid	0.238095	105	790.598	15.8172	7.28	23.0972	32.9513	56.0485	49.2753	105.324	0.66872	2.17269	6.76858	4.52628	3.1153	2.08326
Mx 1553#88	Hybrid	0.47619	135	1492.65	14.0801	8.47553	22.5557	23.0786	45.6342	27.8303	73.4645	0.829261	1.66127	3.2836	2.72296	1.97656	1.63909
Mx 1553#88	Hybrid	0.238095	135	1597.18	13.828	9.01054	22.8386	22.8093	45.6478	34.9104	80.5583	0.653365	1.53465	3.8744	2.5314	2.52462	1.6495
Mx 1553#89	Hybrid	0.714286	145	1662.1	27.7358	15.5822	43.3179	36.8586	80.1765	53.8556	134.032	0.684396	1.77997	3.45623	2.36543	1.94174	1.32892
Mx 1553#89	Hybrid	0.47619	150	2169.76	21.2403	14.3493	35.5896	21.8193	57.4088	32.914	90.3228	0.662918	1.48023	2.29377	1.52058	1.5496	1.02726
Mx 1553#89	Hybrid	0.714286	160	2506.18	22.6298	13.5989	36.2287	28.0932	64.3219	24.9547	89.2766	1.12577	1.66409	1.83505	2.06584	1.10273	1.24142
Mx 1553#9	Hybrid	1.66667	80	43.5	19.1606	8.87855	28.0392	24.1606	52.1998	64.3545	116.554	0.37543	2.15808	7.24831	2.72124	3.35869	1.26095
Mx 1553#9	Hybrid	0.952381	75	129.267	9.55822	6.08426	15.6425	23.8233	39.4658	115.872	155.337	0.205601	1.57097	19.0445	3.91556	12.1227	2.49244
Mx 1553#9	Hybrid	0.714286	80	240.906	11.4728	6.67714	18.15	25.4735	43.6235	87.2321	130.856	0.292019	1.71823	13.0643	3.81502	7.60335	2.22033
Mx 1553#90	Hybrid	0.47619	95	777.44	30.707	12.844	43.551	36.6468	80.1978	57.1375	137.335	0.641379	2.39076	4.44858	2.85323	1.86074	1.19344
Mx 1553#90	Hybrid	0.714286	105	858.375	20.4536	9.10675	29.5604	27.6385	57.1989	83.9993	141.198	0.329033	2.24599	9.22385	3.03495	4.10682	1.35128
Mx 1553#90	Hybrid	0.238095	110	951.484	30.5857	13.6406	44.2263	29.2059	73.4323	52.7539	126.186	0.553626	2.24225	3.86741	2.1411	1.72479	0.954889
Mx 1553#91	Hybrid	0.238095	95	387.381	20.154	9.48065	29.6347	25.424	55.0587	73.49	128.549	0.345952	2.12581	7.75158	2.68168	3.64642	1.26149
Mx 1553#91	Hybrid	0	100	542.74	23.8128	10.0146	33.8274	21.8198	55.6473	40.5767	96.224	0.537742	2.3778	4.05175	2.1788	1.70399	0.916307
Mx 1553#91	Hybrid	0.238095	95	759.214	19.2384	8.71015	27.9485	24.2901	52.2386	39.0917	91.3302	0.621362	2.20873	4.48806	2.78871	2.03196	1.26259
Mx 1553#92	Hybrid	1.19048	135	1383.7	21.3414	12.006	33.3474	24.08	57.4274	37.234	94.6614	0.646721	1.77757	3.10129	2.00567	1.74468	1.12832
Mx 1553#92	Hybrid	0.952381	155	1796.51	27.1528	14.8936	42.0463	23.9981	66.0444	24.0014	90.0459	0.99986	1.82312	1.61153	1.6113	0.883941	0.883818
Mx 1553#92	Hybrid	0.714286	150	2521.61	17.7281	14.9196	32.6477	34.5213	67.169	23.3057	90.4747	1.48124	1.18825	1.56209	2.31382	1.31462	1.94726
Mx 1553#93	Hybrid	0.714286	160	1572.76	27.8232	14.4801	42.3034	24.1244	66.4278	26.6268	93.0546	0.906022	1.92148	1.83885	1.66604	0.956997	0.86706
Mx 1553#93	Hybrid	1.19048	165	1733.2	14.9898	9.48158	24.4713	26.8208	51.2922	36.8212	88.1134	0.728408	1.58093	3.88344	2.82873	2.45642	1.78928
Mx 1553#93	Hybrid	1.19048	175	2063.29	18.0029	10.4083	28.4113	24.3382	52.7494	22.9902	75.7396	1.05863	1.72966	2.20882	2.33833	1.27703	1.3519
Mx 1553#94	Hybrid	0.47619	140	1142.4	28.6016	14.6238	43.2254	39.5468	82.7722	32.553	115.325	1.21484	1.95582	2.22602	2.70427	1.13815	1.38268
Mx 1553#95	Hybrid	0.47619	150	2129.15	19.4821	12.3828	31.8649	19.4041	51.2689	20.4583	71.7272	0.948467	1.57332	1.65216	1.56702	1.05011	0.995996
Mx 1553#95	Hybrid	0.714286	145	2821.33	20.3451	12.3121	32.6572	22.2325	54.8897	21.0106	75.9004	1.05816	1.65245	1.70651	1.80575	1.03271	1.09277
Mx 1553#96	Hybrid	0.238095	100	642.101	22.1644	9.07935	31.2438	24.7976	56.0413	44.1718	100.213	0.561389	2.44119	4.86508	2.7312	1.99291	1.1188
Mx 1553#96	Hybrid	0.47619	130	1274.1	26.0552	9.0275	35.0827	31.0039	66.0865	20.9199	87.0065	1.48203	2.8862	2.31736	3.43438	0.802909	1.18993
Mx 1553#96	Hybrid	0.47619	135	1803.37	17.8948	10.9699	28.8647	29.2531	58.1178	33.5065	91.6243	0.873059	1.63126	3.05439	2.66666	1.87242	1.63473
Mx 1553#97	Hybrid	0.714286	135	1358.26	23.8354	13.7232	37.5587	44.9534	82.5121	50.5817	133.094	0.888729	1.73687	3.68584	3.27571	2.12212	1.88599
Mx 1553#97	Hybrid	0.952381	155	1775.6	17.7268	10.2875	28.0143	24.3172	52.3315	36.9513	89.2828	0.658087	1.72314	3.59187	2.36376	2.08449	1.37178
Mx 1553#98	Hybrid	0	120	973.391	18.3881	8.90549	27.2936	22.0788	49.3724	38.8093	88.1817	0.568904	2.06481	4.35791	2.47923	2.11057	1.20071
Mx 1553#98	Hybrid	0	115	1072.77	26.4528	12.0703	38.5231	29.4168	67.9399	42.6425	110.582	0.689847	2.19157	3.53286	2.43713	1.61202	1.11205
Mx 1553#98	Hybrid	0.47619	125	1695.64	17.7848	9.95498	27.7398	26.5342	54.274	39.2412	93.5152	0.676182	1.78652	3.94187	2.66542	2.20645	1.49196
Mx 1553#99	Hybrid	0.952381	145	1125.46	23.5398	14.5311	38.0709	19.5987	57.6696	21.1242	78.7938	0.927781	1.61996	1.45372	1.34874	0.897383	0.832576
Mx 1553#99	Hybrid	0.714286	135	1278.08	23.379	13.5463	36.9252	17.5789	54.5041	24.8299	79.334	0.707972	1.72586	1.83297	1.29769	1.06206	0.75191
Mx 1553#99	Hybrid	0.714286	150	1735.76	30.7478	18.6565	49.4042	21.3474	70.7516	21.6201	92.3718	0.987384	1.64811	1.15886	1.14424	0.703145	0.694274
